# Supplementary material for: Embryonic expression of endothelins and their receptors in lamprey and frog reveals stem vertebrate origins of complex Endothelin signaling
Source: Sci Rep. 2016 Sep 28;6:34282. doi: 10.1038/srep34282 (PMC5039696; doi:10.1038/srep34282)
Supplement: Supplementary Table S1 [file srep34282-s2.xls]

## Sheet: Sheet1
Petromyzon marinus
gene	3' RACE primer	5' RACE primer
ednA	CCTACATGGACAAGGAGTGCATCTAC	CCAGATGATGTCCAGGTGGCAGAAG
ednC		TGATGTCGAGGTGGCAGTAGTAGATG
ednE		CGGGCGAGTTGACCCAGATGACTC
ednRA	ACCATCCTGTCGTGCGCGATCTTC	TACACGTTGATGGGGATGTCTATGAC
ednRB		CGCGCACAGACTCAGCACCGTGAT
	Forward primer	Reverse primer
ednB	CGGGAGTGCATCTACTTCTG	ATTTAGGTGACACTATAGAAGCAGCTAACATCAGTGGTGACG
ednD	CCTGcGAACAACAAAACGTG	ATTTAGGTGACACTATAGAAGAGCTAGAGGGTGCATTGCTC
ednF	CAGGGGACCCACGATGC	ATTTAGGTGACACTATAGAAGCAGACGTCAACGTTGGATGTC
Xenopus laevis
edn1-a	CAGTGACAGCGCCAGGC	GCCTGAGGCCAAGGCAC
edn1-b	CACTCACAGCGCTCATCTGG	AGCCGTTTTAATATGTTCTTGGC
edn2-a ("cds")	GGGGTGCTTTCCTTCCCAG	ATTTAGGTGACACTATAGAAGGTTGCTCAATGCTGAGATGTG
edn2-a ("3' UTR")	CATCTCAGCATTGAGCAACCTG	GGCAAATGGCCGGGACTG
edn2-b ("3' UTR")	AGACATCTCAGCATTGAGC	CCATGAGCCCAACTGAG
edn3-a	TATGAGCAGAGGAGCCGCAC	TAAGCCTTCGCCGAATGCTC
edn3-b	TGTTTTCCCCAAACTCCAG	ATTTAGGTGACACTATAGAAGTTACTCTGGGGTGTTGATCC
ednRA-a	TTCACTGTGCTAGTGGTG	ATTTAGGTGACACTATAGAAGCAACAGCAAAGGCATGAC
ednRB1-a	GTGAATACACAGACCTACTG	ATTTAGGTGACACTATAGAAGATGCCAAACTTGCAATGAG
ednRB1-b	AACCCTGACTGCTCTTCTG	GAAGATCTCCCAATGCCAG
ednRB2-a	CATCCTAATTGCTATTCCTATCC	GGAAGTCAAAGTTTGGTGGCTCT
ednRB2-c	CTTTCAATCTTGTGGAATTAGAC	GTTAGATAAGCGAGAACTGTC
