# Supplementary material for: Embryonic expression of endothelins and their receptors in lamprey and frog reveals stem vertebrate origins of complex Endothelin signaling
Source: Sci Rep. 2016 Sep 28;6:34282. doi: 10.1038/srep34282 (PMC5039696; doi:10.1038/srep34282)
Supplement: Supplementary Table S2 [file srep34282-s3.xls]

## Sheet: Sheet1
Jawed Vertebrates	Edn1	Edn2	Edn3	Edn4	Ednra	Ednrb1	Ednrb2	ECE-1	ECE-2	ECE-like1	PHEX	Neprilysin	LTA4H (Leukotriene A-4 hydrolase)
Anole (Anolis carolinensis)	XP_003223609.1/KU680743	ALD51548.1	XP_003228101.2		ENSACAP00000003812 (Ensembl)	XP_003218742.1	ENSACAP00000015465 (Ensembl)
Catshark (Scyliorhinus canicula)					contig 93306 (SkateBase)	contig 14636 (SkateBase)
Chicken (Gallus gallus)	XP_418943.2	NP_001185584.1	XP_001231488.3		NP_989450.1	NP_001001127.1		XP_015152736.1	XP_015147034.1		XP_015157829.1	NP_001004412.1	NP_001006234.1
Chimaera (Callorhinchus milli)								XP_007896015.1	XP_007910584.1	XP_007900582.1	XP_007908778.1	XP_007888773.1
Coelacanth (Latimeria chalumnae)					ENSLACP00000022223 (Ensembl)	XP_005991318.1	ENSLACP00000008101 (Ensembl)
Dog (Canis lupus familiaris)	NP_001002956.1	XP_005628881.1	NP_001002942.1					XP_005617901.1	XP_013965869.1		XP_005641253.1	NP_001275995.1
Frog (Xenopus laevis)	(-a): NP_001090567.1; (-b): NP_001121271.1	(-a cds): KU680744; (-a UTR): KU680733; (-b): KU680734	(-a): NP_001090568.1; (-b): KU680745		(-a [our fragment]): KU680746; (-a full): NP_001080650.1; (-b): NP_001091157.1	KU680747/KU680748	KU680749/NP_001079347.1/KU680750
Frog (Xenopus tropicalis)	XP_002932710.1	XP_002939400.2	XP_004918832.1					XP_002943486.3	XP_002935189.1	XP_002937386.2	XP_004911718.1	XP_012818656.1	OCA40569.1
Gar (Lepisosteus oculatus)					ENSLOCP00000010717 (Ensembl)	XP_006639127.1	ENSLOCP00000018439 (Ensembl)	XP_006641997.1	XP_006637896.2	XP_006637925.1		XP_015216394.1
Human (Homo sapiens)	NP_001946.3	NP_001947.1	NP_996915.1		NP_001948.1	NP_000106.1		AAX35820.1	NP_001093591.1	NP_004817.2	AAC24487.1
Medaka (Oryzias latipes)	XP_004074172.1	XP_004074153.1	XP_004068944.1	XP_004083371.1
Mouse (Mus musculus)	NP_034234.1	NP_031928.2	NP_031929.1		NP_034462.1	NP_031930.1		AAY81996.1	NP_647454.2		NP_035207.1
Opossum (Monodelphis domestica)	XP_001377153.1	XP_007492983.1	XP_007475715.1		ENSMODP00000000789 (Ensembl)	XP_007501546.1
Pike (Esox lucius)	XP_010871842.1	XP_010867366.1	XP_010863578.1
Pufferfish (Tetraodon negroviridis)	XP_011607621.1	XP_003966050.1	ALD51551.1
Skate (Leucoraja erinacea)					contig 53623 (SkateBase)	contig16523 (SkateBase)
Stickleback (Gasterosteus aculeatus)				ALD51556.1
Tasmanian devil (Sarcophilus harrisii)	XP_003760213.1	XP_003757698.2	XP_012401452.1
Turtle (Pelodiscus sinensis)					ENSPSIP00000006983 (Ensembl)	ENSPSIP00000007173 (Ensembl)	ENSPSIP00000013346 (Ensembl)
Zebrafinch (Taeniopygia guttata)	XP_002187680.1	XP_004174460.1	XP_002195303.1		ENSTGUP00000002706 (Ensembl)	ENSTGUP00000012950 (Ensembl)	ENSTGUP00000005596 (Ensembl)
Zebrafish (Danio rerio)	NP_571594.1	NP_001038650.1	XP_005155737.1	NM_001311214.1	NP_001092915.1/ENSDARP00000124118 (Ensembl)	NP_571272.1	NP_989451	NP_001071260.1	NP_001289168.1	XP_017206580.1			CAI11594.1
Lampreys	EdnA	EdnB	EdnC	EdnD	EdnE	EdnF	Ednra	Ednrb	ECE-A	ECE-B	ECE-C	ECE-D	ECE-E	PHEX	Neprilysin
Japanese lamprey (Lethenteron japonicum)	AB293609.1	AB293610.1	AB293611.1	AB293612.1	AB293613.1	AB293614.1	AB537175.1		KX686506	KX686507	KX686508	KX686509	KX686510	KX686511	KX686512
Sea Lamprey (Petromyzon marinus)	KU680735	KU680736	KU680737	KU680738	KU680739	KU680740	KU680741	KX670810
Invertebrates	EdnR-like								ECE-like?		Neprilysin?	PHEX-like?
Amphioxus (Branchiostoma floridae)	XM_002611287.1								1: XP_002591627.1 / 2: XP_002590443.1		XP_002589137.1
Urchin (Strongylocentrotus purpuratus)									XP_001191766.2		XP_003726041.1	XP_011678918.1
